# Supplementary material for: A Photothermally Enhanced Vancomycin-Coated Liquid Metal Antimicrobial Agent with Targeting Capability
Source: Bioengineering (Basel). 2023 Jun 22;10(7):748. doi: 10.3390/bioengineering10070748 (PMC10376194; doi:10.3390/bioengineering10070748)
Supplement: Supplementary file 1 [file bioengineering-10-00748-s001.zip]

Archive with 1 entries (1 files):
- bioengineering-2418194-supplementary.pdf
